# Supplementary material for: Anti-Allergic Effect of Low Molecular Weight Digest from Abalone Viscera on Atopic Dermatitis-Induced NC/Nga
Source: Mar Drugs. 2021 Nov 12;19(11):634. doi: 10.3390/md19110634 (PMC8618959; doi:10.3390/md19110634)
Supplement: Supplementary file 1 [file marinedrugs-19-00634-s001.zip]

Archive with 1 entries (1 files):
- marinedrugs-1421368-supplementary.pdf
